# Supplementary material for: AI-Discovered Cognitive Models Reveal Novel Insights into Human and Animal Learning
Source: bioRxiv. 2026 May 21:2026.05.18.725921. Preprint. [Version 1] doi: 10.64898/2026.05.18.725921 (PMC13228651; doi:10.64898/2026.05.18.725921)
Supplement: Supplement 1 [file media-1.zip]

Archive with 5 entries (5 files):
- fly_bandit_models.py
- human_bandit_models.py
- monkey_bandit_models.py
- rat_bandit_models.py
- rat_twostep_models.py
